# Supplementary material for: Small intestinal flora graft alters fecal flora, stool, cytokines and mood status in healthy mice
Source: Life Sci Alliance. 2021 Jul 23;4(9):e202101039. doi: 10.26508/lsa.202101039 (PMC8321674; doi:10.26508/lsa.202101039)
Supplement: Supplementary file 3 [file LSA-2021-01039_TableS3.xlsx]

## Sheet: S.table3
47 OTUs showing a significant difference between SIMT group samples and CON group samples
OTU ID	OTUs being more or less abundant in SIMT group samples than in CON group samples	OTUs being more abundant in the small intestinal graft sample or in the large intestinal graft sample	CON						SIMT						LIMT						P value reported by Kruskal-Wallis H test among three groups	P value reported by Bonferroni post hoc test between SIMT group and CON group
			CON1	CON2	CON3	CON4	CON5	CON6	SIMT1	SIMT2	SIMT3	SIMT4	SIMT5	SIMT6	LIMT1	LIMT2	LIMT3	LIMT4	LIMT5	LIMT6
d__Bacteria; k__norank_d__Bacteria; p__Firmicutes; c__Bacilli; o__Lactobacillales; f__Lactobacillaceae; g__Lactobacillus; s__Lactobacillus_murinus; OTU634	more	small intestinal graft	0.00132677	0.0107854	0.0145517	0.00226835	0.0365076	0.00372352	0.0457522	0.0187032	0.234453	0.045367	0.555361	0.268478	0.00124117	0.0288466	0.020244	0.0328269	0.00342392	0.00522149	0.0106323	0.0174595
d__Bacteria; k__norank_d__Bacteria; p__Firmicutes; c__Bacilli; o__Lactobacillales; f__Lactobacillaceae; g__Lactobacillus; s__Lactobacillus_reuteri; OTU542	more	small intestinal graft	0.000342392	0.000256794	0.00162636	8.55981e-05	0.0115129	0.00128397	0.225123	0.0247379	0.000727584	0.0124545	0.0216991	0.0474214	0.000984378	0.000128397	0.0225551	0.0142521	0.00269634	0.00603467	0.033845	0.0283325
d__Bacteria; k__norank_d__Bacteria; p__Firmicutes; c__Bacilli; o__Erysipelotrichales; f__Erysipelotrichaceae; g__Ileibacterium; s__Ileibacterium_valens; OTU835	more	small intestinal graft	0	0	0.0259362	0	0	0	0.00770383	0.0112134	0.000299593	0.0188316	0.000171196	0.00124117	0	0	0	0	0	0	0.00461164	0.0493627
d__Bacteria; k__norank_d__Bacteria; p__Proteobacteria; c__Gammaproteobacteria; o__Enterobacterales; f__Enterobacteriaceae; g__Escherichia-Shigella; s__Escherichia_coli_g__Escherichia-Shigella; OTU704	more	small intestinal graft	0	4.27991e-05	0	0	0	0	0.000128397	4.27991e-05	0.000342392	8.55981e-05	0.0217847	0	0	4.27991e-05	0	0	0	0	0.0114189	0.0287827
d__Bacteria; k__norank_d__Bacteria; p__Firmicutes; c__Bacilli; o__Lactobacillales; f__Lactobacillaceae; g__Lactobacillus; s__uncultured_bacterium_g__Lactobacillus; OTU768	more	small intestinal graft	0	0	4.27991e-05	0	0.000599187	4.27991e-05	0.00659105	0.00149797	0.000727584	0.00124117	0.000128397	0.0116413	4.27991e-05	0	0.00132677	0.00141237	4.27991e-05	8.55981e-05	0.0112336	0.00870651
d__Bacteria; k__norank_d__Bacteria; p__Firmicutes; c__Bacilli; o__Staphylococcales; f__Staphylococcaceae; g__Staphylococcus; s__Staphylococcus_warneri; OTU604	more	small intestinal graft	0	0	0	0	4.27991e-05	0	0.000684785	0.00402311	0	0.00406591	0.00115557	0.00697625	0	0.000171196	0.000256794	8.55981e-05	0	4.27991e-05	0.0117123	0.00886943
d__Bacteria; k__norank_d__Bacteria; p__Firmicutes; c__Clostridia; o__Peptostreptococcales-Tissierellales; f__Peptostreptococcaceae; g__Romboutsia; s__Romboutsia_ilealis; OTU546	more	small intestinal graft	0	0	0.00047079	0	0	0	0.00522149	0.000684785	0.000128397	0.000641986	0.000128397	0.000299593	0	0	0	0	0	0	0.0017627	0.0168397
d__Bacteria; k__norank_d__Bacteria; p__Firmicutes; c__Bacilli; o__Lactobacillales; f__Enterococcaceae; g__Enterococcus; s__Enterococcus_faecalis_g__Enterococcus; OTU804	more	small intestinal graft	0	0	0	0	0	0	8.55981e-05	8.55981e-05	0	8.55981e-05	0.000427991	0.000299593	0	0.000128397	4.27991e-05	0	4.27991e-05	0	0.0128247	0.00960498
d__Bacteria; k__norank_d__Bacteria; p__Cyanobacteria; c__Cyanobacteriia; o__Chloroplast; f__norank_o__Chloroplast; g__norank_f__norank_o__Chloroplast; s__unclassified_g__norank_f__norank_o__Chloroplast; OTU725	more	small intestinal graft	0	0	0	0	0	0	0.000427991	4.27991e-05	0	0.000299593	0.00166916	0	0	0	0	0	0	0	0.00854298	0.022565
d__Bacteria; k__norank_d__Bacteria; p__Bacteroidota; c__Bacteroidia; o__Bacteroidales; f__Muribaculaceae; g__norank_f__Muribaculaceae; s__uncultured_bacterium_g__norank_f__Muribaculaceae; OTU751	more	small intestinal graft	0	0	0	0	0	0	0.000299593	0.000385192	0	0.000128397	0	0.00047079	0	0	0	0	0	0	0.00854298	0.022565
d__Bacteria; k__norank_d__Bacteria; p__Bacteroidota; c__Bacteroidia; o__Bacteroidales; f__Bacteroidaceae; g__Bacteroides; s__Bacteroides_acidifaciens; OTU650	less	large intestinal graft	0.00333833	0.00308153	0.0044939	0.000556388	0.00308153	0.00646266	0.000213995	0.00089878	0.00303873	0.000941579	0.000213995	8.55981e-05	0.00201156	0.00380912	0.00372352	0.00265354	0.000984378	0.00560668	0.0187048	0.0328683
d__Bacteria; k__norank_d__Bacteria; p__Firmicutes; c__Clostridia; o__Oscillospirales; f__Oscillospiraceae; g__Oscillibacter; s__unclassified_g__Oscillibacter; OTU453	less	large intestinal graft	0.00286754	0.00196876	0.000599187	0.000684785	0.00342392	0.000385192	0	0.000171196	0	0	0	0	0.00149797	0.00205435	0.00192596	0.0106998	0.0146373	0.000770383	0.00225052	0.0306764
d__Bacteria; k__norank_d__Bacteria; p__Firmicutes; c__Clostridia; o__Oscillospirales; f__Ruminococcaceae; g__Anaerotruncus; s__uncultured_bacterium_g__Anaerotruncus; OTU154	less	large intestinal graft	0.000770383	0.000941579	0.000256794	0.008945	0.00517869	0.000385192	4.27991e-05	0.000299593	0.000171196	0	4.27991e-05	0	0.000813182	0.00252514	0.00748984	0.00710464	0.00641986	0.000599187	0.00358317	0.0383266
d__Bacteria; k__norank_d__Bacteria; p__Firmicutes; c__Clostridia; o__Oscillospirales; f__Oscillospiraceae; g__unclassified_f__Oscillospiraceae; s__unclassified_f__Oscillospiraceae; OTU225	less	large intestinal graft	0.00175476	0.00261074	0.000855981	0.00261074	0.00205435	0.00500749	0.000213995	0.000427991	4.27991e-05	8.55981e-05	4.27991e-05	0	0.00162636	0.00171196	0.00505029	0.00997218	0.00325273	0.000599187	0.00333986	0.0123581
d__Bacteria; k__norank_d__Bacteria; p__Firmicutes; c__Clostridia; o__Oscillospirales; f__Oscillospiraceae; g__Colidextribacter; s__uncultured_bacterium_g__Colidextribacter; OTU513	less	large intestinal graft	0.00231115	0.0045367	0.00124117	0.00261074	0.00205435	0.00273914	0.000342392	0.000427991	0.000213995	0.000128397	4.27991e-05	4.27991e-05	0.00291034	0.00278194	0.00222555	0.00273914	0.00543548	0.00192596	0.00281376	0.0259725
d__Bacteria; k__norank_d__Bacteria; p__Firmicutes; c__Clostridia; o__Oscillospirales; f__Oscillospiraceae; g__Intestinimonas; s__uncultured_bacterium_g__Intestinimonas; OTU443	less	large intestinal graft	0.00291034	0.00676225	0.000941579	0.00273914	0.00175476	0.00141237	0.000128397	0.000256794	0	0.000128397	0	0	0.00166916	0.00256794	0.00594907	0.00179756	0.00513589	0.00188316	0.00313039	0.0170817
d__Bacteria; k__norank_d__Bacteria; p__Bacteroidota; c__Bacteroidia; o__Bacteroidales; f__Muribaculaceae; g__norank_f__Muribaculaceae; s__uncultured_bacterium_g__norank_f__Muribaculaceae; OTU55	less	large intestinal graft	0.00243955	0.00226835	0.000342392	0.000599187	0.000599187	0.0151937	0	0	0.00166916	4.27991e-05	0	0.000256794	0.00380912	0.000299593	0.00132677	0.000427991	0.000941579	0.00363792	0.0242109	0.0441077
d__Bacteria; k__norank_d__Bacteria; p__Firmicutes; c__Clostridia; o__Lachnospirales; f__Lachnospiraceae; g__Lachnoclostridium; s__unclassified_g__Lachnoclostridium; OTU147	less	large intestinal graft	0.00047079	0.00243955	0.000299593	0.0199872	0.00136957	4.27991e-05	8.55981e-05	0	4.27991e-05	4.27991e-05	0	4.27991e-05	0.00124117	0.000213995	0.00145517	0.00047079	0.00136957	0.000984378	0.00680939	0.0194658
d__Bacteria; k__norank_d__Bacteria; p__Bacteroidota; c__Bacteroidia; o__Bacteroidales; f__Bacteroidaceae; g__Bacteroides; s__unclassified_g__Bacteroides; OTU319	less	large intestinal graft	0.00162636	0.000556388	0.000855981	0.000128397	0.00487909	0.00612027	0	0	0.000128397	0	0	0	0.000770383	0.00333833	0.00834582	0.000855981	0.00132677	0.000641986	0.0034336	0.0145441
d__Bacteria; k__norank_d__Bacteria; p__Firmicutes; c__Clostridia; o__Lachnospirales; f__Lachnospiraceae; g__norank_f__Lachnospiraceae; s__uncultured_bacterium_g__norank_f__Lachnospiraceae; OTU252	less	large intestinal graft	0.000641986	0.00102718	0.000342392	0.000770383	0.00295314	0.000342392	4.27991e-05	0	0	0	8.55981e-05	0	0.000128397	0.00654826	0.000256794	0.00106998	0.00804622	0.00145517	0.00289688	0.0196339
d__Bacteria; k__norank_d__Bacteria; p__Firmicutes; c__Clostridia; o__Peptococcales; f__Peptococcaceae; g__norank_f__Peptococcaceae; s__uncultured_bacterium_g__norank_f__Peptococcaceae; OTU196	less	large intestinal graft	0.00291034	0.00188316	0.000385192	0.000256794	0.00188316	0.00213995	8.55981e-05	0.000513589	8.55981e-05	0	0	0	0.000727584	0.000941579	0.00145517	0.00235395	0.00552108	0.00136957	0.00594442	0.0235917
d__Bacteria; k__norank_d__Bacteria; p__Firmicutes; c__Clostridia; o__Oscillospirales; f__Oscillospiraceae; g__Colidextribacter; s__uncultured_bacterium_g__Colidextribacter; OTU462	less	large intestinal graft	0.0047079	0.00239675	0.000256794	0.00158357	0.000556388	0.0045367	0	4.27991e-05	0.000171196	0	0	0	0.00132677	0.000385192	0.000684785	0.00111278	0.000299593	0.00166916	0.00239824	0.00274286
d__Bacteria; k__norank_d__Bacteria; p__Firmicutes; c__Clostridia; o__Oscillospirales; f__Butyricicoccaceae; g__Butyricicoccus; s__uncultured_bacterium_g__Butyricicoccus; OTU4	less	large intestinal graft	0.00171196	0.000813182	0.000556388	0.00047079	0.00286754	0.000427991	0.00047079	0.000256794	0	4.27991e-05	0	0	0.000128397	0.00102718	0.00089878	0.00363792	0.00701905	8.55981e-05	0.0164981	0.0441077
d__Bacteria; k__norank_d__Bacteria; p__Firmicutes; c__Clostridia; o__Oscillospirales; f__Oscillospiraceae; g__Oscillibacter; s__uncultured_bacterium_g__Oscillibacter; OTU289	less	large intestinal graft	0.00243955	0.00346672	0.000984378	0.000256794	4.27991e-05	0.000513589	4.27991e-05	0	0	8.55981e-05	0	0	0.00175476	0.00089878	0.000641986	0.00128397	0.0045795	0.000599187	0.00418644	0.0370864
d__Bacteria; k__norank_d__Bacteria; p__Firmicutes; c__Clostridia; o__Oscillospirales; f__Oscillospiraceae; g__unclassified_f__Oscillospiraceae; s__unclassified_f__Oscillospiraceae; OTU56	less	large intestinal graft	0.00308153	0.00106998	0.000599187	0.00132677	0.000770383	0.00620586	4.27991e-05	0.000128397	0.000256794	0	0	4.27991e-05	0.000684785	0.000299593	0.000855981	0.00179756	0.000941579	0.000599187	0.00218598	0.00213646
d__Bacteria; k__norank_d__Bacteria; p__Bacteroidota; c__Bacteroidia; o__Bacteroidales; f__Muribaculaceae; g__norank_f__Muribaculaceae; s__uncultured_bacterium_g__norank_f__Muribaculaceae; OTU73	less	large intestinal graft	0.00487909	0.00885941	0	0.000299593	0	0.00124117	0	0	0	0	0	0	0.000171196	0	0	0	0	0.000128397	0.0327696	0.0299581
d__Bacteria; k__norank_d__Bacteria; p__Firmicutes; c__Clostridia; o__Lachnospirales; f__Lachnospiraceae; g__Lachnospiraceae_NK4A136_group; s__Lachnospiraceae_bacterium_COE1; OTU334	less	large intestinal graft	0.000256794	0.000213995	0.000684785	0.000385192	0	0.000427991	0	0	0	4.27991e-05	0	0	0.000171196	4.27991e-05	0.000684785	0	0.0122833	0	0.0406669	0.0445799
d__Bacteria; k__norank_d__Bacteria; p__Firmicutes; c__Clostridia; o__Lachnospirales; f__Lachnospiraceae; g__unclassified_f__Lachnospiraceae; s__unclassified_f__Lachnospiraceae; OTU223	less	large intestinal graft	0.0092446	0.000727584	8.55981e-05	0.000641986	0.000385192	0.00273914	0	0	8.55981e-05	0	0	0	4.27991e-05	0	0.000256794	8.55981e-05	0	0	0.00288459	0.00333255
d__Bacteria; k__norank_d__Bacteria; p__Bacteroidota; c__Bacteroidia; o__Bacteroidales; f__Muribaculaceae; g__norank_f__Muribaculaceae; s__uncultured_bacterium_g__norank_f__Muribaculaceae; OTU159	less	large intestinal graft	0.000855981	0.00136957	0	0.00843141	0	0.00243955	0	0	0	0	0	0	0.000128397	0	0	0	0	0.000684785	0.0327696	0.0299581
d__Bacteria; k__norank_d__Bacteria; p__Firmicutes; c__Clostridia; o__Oscillospirales; f__Oscillospiraceae; g__Oscillibacter; s__uncultured_bacterium_g__Oscillibacter; OTU348	less	large intestinal graft	0.000213995	0.000641986	0.000128397	8.55981e-05	0.00106998	0.000128397	4.27991e-05	0	4.27991e-05	0	0	0	4.27991e-05	0.000556388	0.00106998	0.00483629	0.00479349	0.000128397	0.00359078	0.0284547
d__Bacteria; k__norank_d__Bacteria; p__Firmicutes; c__Clostridia; o__Lachnospirales; f__Lachnospiraceae; g__GCA-900066575; s__uncultured_bacterium_g__GCA-900066575; OTU100	less	large intestinal graft	0.00205435	0.00346672	0.000299593	0.00124117	0.00128397	0.000556388	0	8.55981e-05	0	4.27991e-05	0	0	0.000299593	0.000128397	0.00222555	8.55981e-05	0.000556388	0.000427991	0.00197867	0.00163895
d__Bacteria; k__norank_d__Bacteria; p__Bacteroidota; c__Bacteroidia; o__Bacteroidales; f__Muribaculaceae; g__norank_f__Muribaculaceae; s__uncultured_bacterium_g__norank_f__Muribaculaceae; OTU74	less	large intestinal graft	0.00312433	0.00286754	0	0.000342392	0	0.00265354	0	0	0	0	0	0	0.000385192	0	0	0	0	0.00136957	0.0488007	0.0431558
d__Bacteria; k__norank_d__Bacteria; p__Firmicutes; c__Clostridia; o__Oscillospirales; f__Oscillospiraceae; g__Colidextribacter; s__uncultured_bacterium_g__Colidextribacter; OTU21	less	large intestinal graft	0.00269634	0.000684785	0.000427991	0.000427991	0.00102718	0.000427991	4.27991e-05	0.000342392	4.27991e-05	8.55981e-05	0	4.27991e-05	0.00047079	0.000770383	0.00102718	0.000984378	0.00115557	0.000213995	0.00431013	0.0182365
d__Bacteria; k__norank_d__Bacteria; p__Bacteroidota; c__Bacteroidia; o__Bacteroidales; f__Muribaculaceae; g__norank_f__Muribaculaceae; s__uncultured_bacterium_g__norank_f__Muribaculaceae; OTU70	less	large intestinal graft	0.00359512	0.00564948	0	0.000256794	0	0.000984378	0	0	0	0	0	0	0	0	0	0	0	4.27991e-05	0.0216911	0.0279274
d__Bacteria; k__norank_d__Bacteria; p__Bacteroidota; c__Bacteroidia; o__Bacteroidales; f__Muribaculaceae; g__norank_f__Muribaculaceae; s__uncultured_bacterium_g__norank_f__Muribaculaceae; OTU51	less	large intestinal graft	0.00243955	0.00252514	0	0.000256794	0	0.00261074	0	0	0	0	0	0	0.000256794	0	0	0	0	0.000941579	0.0442494	0.0392473
d__Bacteria; k__norank_d__Bacteria; p__Bacteroidota; c__Bacteroidia; o__Bacteroidales; f__Muribaculaceae; g__norank_f__Muribaculaceae; s__uncultured_bacterium_g__norank_f__Muribaculaceae; OTU65	less	large intestinal graft	0.00316713	0.00308153	0.000342392	4.27991e-05	0.000171196	0.000427991	0	8.55981e-05	8.55981e-05	4.27991e-05	0	0.000128397	0	4.27991e-05	0.000128397	0	0.000128397	8.55981e-05	0.0226465	0.0415161
d__Bacteria; k__norank_d__Bacteria; p__Firmicutes; c__Clostridia; o__Lachnospirales; f__Lachnospiraceae; g__Lachnospiraceae_FCS020_group; s__uncultured_bacterium_g__Lachnospiraceae_FCS020_group; OTU330	less	large intestinal graft	0.00102718	0.000770383	8.55981e-05	0.000641986	0.000385192	0.000213995	8.55981e-05	0	8.55981e-05	0	0	0	0.000342392	0.000128397	0.00124117	0.000984378	0.000556388	0.000855981	0.0038039	0.0268076
d__Bacteria; k__norank_d__Bacteria; p__Firmicutes; c__Clostridia; o__Oscillospirales; f__Oscillospiraceae; g__norank_f__Oscillospiraceae; s__unclassified_g__norank_f__Oscillospiraceae; OTU19	less	large intestinal graft	0.00111278	0.000256794	0.000171196	0.00166916	0.00102718	0.000513589	0	0	0.000171196	0	0	0	0	4.27991e-05	0.000984378	0.000171196	0.000299593	0.000727584	0.00614336	0.00451421
d__Bacteria; k__norank_d__Bacteria; p__Bacteroidota; c__Bacteroidia; o__Bacteroidales; f__Muribaculaceae; g__norank_f__Muribaculaceae; s__uncultured_bacterium_g__norank_f__Muribaculaceae; OTU157	less	large intestinal graft	0.000684785	0.000599187	0	0.00115557	0	0.00376632	0	0	0	0	0	0	4.27991e-05	0	0	0	0	0.000684785	0.0442494	0.0392473
d__Bacteria; k__norank_d__Bacteria; p__Firmicutes; c__Clostridia; o__Oscillospirales; f__Ruminococcaceae; g__norank_f__Ruminococcaceae; s__Clostridium_leptum_g__norank; OTU423	less	large intestinal graft	0.000128397	0.000213995	0.000128397	0.000256794	0.000256794	4.27991e-05	0	4.27991e-05	0	0	0	0	4.27991e-05	0.000727584	0.000813182	0.000256794	0.00145517	4.27991e-05	0.00363694	0.033872
d__Bacteria; k__norank_d__Bacteria; p__Bacteroidota; c__Bacteroidia; o__Bacteroidales; f__Rikenellaceae; g__Alistipes; s__Alistipes_finegoldii; OTU115	less	large intestinal graft	0.000128397	0.000171196	0.00141237	0	0.000513589	8.55981e-05	0	0	4.27991e-05	0	0	0	8.55981e-05	0.000171196	0.000171196	0.000213995	0.000556388	8.55981e-05	0.00749081	0.032831
d__Bacteria; k__norank_d__Bacteria; p__Firmicutes; c__Clostridia; o__Lachnospirales; f__Lachnospiraceae; g__A2; s__uncultured_bacterium_g__A2; OTU152	less	large intestinal graft	4.27991e-05	4.27991e-05	4.27991e-05	0.000684785	0.00047079	0	0	0	0	0	0	0	0	0	4.27991e-05	0.00132677	0.000256794	0.000256794	0.0241313	0.0403931
d__Bacteria; k__norank_d__Bacteria; p__Bacteroidota; c__Bacteroidia; o__Bacteroidales; f__Muribaculaceae; g__norank_f__Muribaculaceae; s__uncultured_bacterium_g__norank_f__Muribaculaceae; OTU50	less	large intestinal graft	0.00089878	0.00124117	0.000342392	0	4.27991e-05	0.000128397	0	0	0	0	0	0	0	0	0.000128397	0.000128397	0	8.55981e-05	0.0155022	0.011693
d__Bacteria; k__norank_d__Bacteria; p__Bacteroidota; c__Bacteroidia; o__Bacteroidales; f__Muribaculaceae; g__norank_f__Muribaculaceae; s__unclassified_g__norank_f__Muribaculaceae; OTU62	less	large intestinal graft	4.27991e-05	0.000727584	0	0.00132677	0	0.000171196	0	0	0	0	0	0	4.27991e-05	0	0	0	0	0	0.0248693	0.0306513
d__Bacteria; k__norank_d__Bacteria; p__Firmicutes; c__Clostridia; o__Lachnospirales; f__Lachnospiraceae; g__norank_f__Lachnospiraceae; s__uncultured_bacterium_g__norank_f__Lachnospiraceae; OTU342	less	large intestinal graft	0.000213995	0.000213995	4.27991e-05	0.000855981	8.55981e-05	0.000213995	0	0	0	4.27991e-05	0	0	0.000256794	0	4.27991e-05	0.000299593	0.000213995	0	0.0172335	0.0163626
d__Bacteria; k__norank_d__Bacteria; p__Firmicutes; c__Clostridia; o__Peptococcales; f__Peptococcaceae; g__norank_f__Peptococcaceae; s__uncultured_bacterium_g__norank_f__Peptococcaceae; OTU36	less	large intestinal graft	4.27991e-05	8.55981e-05	4.27991e-05	0.000128397	0.000128397	4.27991e-05	0	4.27991e-05	4.27991e-05	0	0	0	4.27991e-05	0.000128397	4.27991e-05	0	0	0	0.0335511	0.0336505
d__Bacteria; k__norank_d__Bacteria; p__Firmicutes; c__Clostridia; o__Lachnospirales; f__Lachnospiraceae; g__Lachnospiraceae_UCG-010; s__uncultured_bacterium_g__Lachnospiraceae_UCG-010; OTU201	less	large intestinal graft	0.000128397	0.000299593	0	0	4.27991e-05	0.000128397	0	0	0	0	0	0	0	0	4.27991e-05	4.27991e-05	0	0	0.0393794	0.0350916
