# Supplementary material for: Small intestinal flora graft alters fecal flora, stool, cytokines and mood status in healthy mice
Source: Life Sci Alliance. 2021 Jul 23;4(9):e202101039. doi: 10.26508/lsa.202101039 (PMC8321674; doi:10.26508/lsa.202101039)
Supplement: Supplementary file 4 [file LSA-2021-01039_TableS4.xlsx]

## Sheet: S.table4
6 OTUs showing a significant difference between LIMT group samples and CON group samples
OTU ID	OTUs being more or less abundant in LIMT group samples than in CON group samples	OTUs being more abundant in the small intestinal graft sample or in the large intestinal graft sample	CON						SIMT						LIMT						P value reported by Kruskal-Wallis H test among three groups	P value reported by Bonferroni post hoc testbetween LIMT group and CON group
			CON1	CON2	CON3	CON4	CON5	CON6	SIMT1	SIMT2	SIMT3	SIMT4	SIMT5	SIMT6	LIMT1	LIMT2	LIMT3	LIMT4	LIMT5	LIMT6
d__Bacteria; k__norank_d__Bacteria; p__Bacteroidota; c__Bacteroidia; o__Bacteroidales; f__Muribaculaceae; g__norank_f__Muribaculaceae; s__uncultured_Bacteroidales_bacterium_g__norank_f__Muribaculaceae; OTU628	more	small intestinal graft	0	4.27991e-05	0.00723304	0	0.00423711	0	0.000855981	0.000727584	0.0135245	0.000427991	0.000171196	0.00115557	0.0140381	0.0469934	0.00201156	0.0192168	0.00637706	0.00136957	0.0237402	0.0237853
d__Bacteria; k__norank_d__Bacteria; p__Bacteroidota; c__Bacteroidia; o__Bacteroidales; f__Tannerellaceae; g__Parabacteroides; s__uncultured_Bacteroidales_bacterium_g__Parabacteroides; OTU646	more	large intestinal graft	0	0	0	0	0	0	0	0.000171196	4.27991e-05	0	0	0	0.00128397	0.000171196	0.000342392	0	0.000128397	0.0045795	0.00914017	0.00850822
d__Bacteria; k__norank_d__Bacteria; p__Bacteroidota; c__Bacteroidia; o__Bacteroidales; f__Muribaculaceae; g__norank_f__Muribaculaceae; s__unclassified_g__norank_f__Muribaculaceae; OTU259	more	large intestinal graft	0	0.000128397	0.000171196	0	0	8.55981e-05	0	4.27991e-05	0.000128397	0	0	0	0.000427991	0.0044511	0.000256794	8.55981e-05	0.00184036	0.000385192	0.00610244	0.0458072
d__Bacteria; k__norank_d__Bacteria; p__Bacteroidota; c__Bacteroidia; o__Bacteroidales; f__Muribaculaceae; g__norank_f__Muribaculaceae; s__uncultured_bacterium_g__norank_f__Muribaculaceae; OTU256	more	large intestinal graft	4.27991e-05	0	0.000128397	0	4.27991e-05	0	0	0	0.000427991	0	0	0	0.00171196	0.00162636	0.000256794	0.000385192	0.000813182	0.000427991	0.00421406	0.0232786
d__Bacteria; k__norank_d__Bacteria; p__Firmicutes; c__Bacilli; o__Erysipelotrichales; f__Erysipelotrichaceae; g__Allobaculum; s__uncultured_bacterium_g__Allobaculum; OTU29	less	small intestinal graft	0.114659	0.0824738	0.000128397	0.0162636	0	0.0335973	0.00278194	0.000128397	0.000171196	0.00047079	0.00231115	4.27991e-05	0	0	0	0	0	0	0.00499899	0.00593513
d__Bacteria; k__norank_d__Bacteria; p__Firmicutes; c__Clostridia; o__Lachnospirales; f__Lachnospiraceae; g__unclassified_f__Lachnospiraceae; s__unclassified_f__Lachnospiraceae; OTU223	less	large intestinal graft	0.0092446	0.000727584	8.55981e-05	0.000641986	0.000385192	0.00273914	0	0	8.55981e-05	0	0	0	4.27991e-05	0	0.000256794	8.55981e-05	0	0	0.00288459	0.0348478
